# Supplementary material for: Comparison of Traditional Chinese Medicine in the Long-Term Secondary Prevention for Patients with Ischemic Stroke: A Systematical Analysis
Source: Front Pharmacol. 2021 Nov 18;12:722975. doi: 10.3389/fphar.2021.722975 (PMC8637749; doi:10.3389/fphar.2021.722975)
Supplement: Supplementary file 1 [file DataSheet1.zip]

Archive with 6 entries (5 files):
- supplementary material/
- supplementary material/supplementary material 1.docx
- supplementary material/supplementary material 2.docx
- supplementary material/supplementary material 3.docx
- supplementary material/supplementary material 4.docx
- supplementary material/supplementary material 5.docx
